# Supplementary material for: NADPH Oxidase 5 (NOX5) Upregulates MMP-10 Production and Cell Migration in Human Endothelial Cells
Source: Antioxidants (Basel). 2024 Oct 3;13(10):1199. doi: 10.3390/antiox13101199 (PMC11504164; doi:10.3390/antiox13101199)
Supplement: Supplementary file 1 [file antioxidants-13-01199-s001.zip]

Archive with 1 entries (1 files):
- antioxidants-3115826-supplementary.pdf
